# Supplementary material for: The Piezoresponse in WO3 Thin Films Due to N2-Filled Nanovoids Enrichment by Atom Probe Tomography
Source: Materials (Basel). 2023 Feb 7;16(4):1387. doi: 10.3390/ma16041387 (PMC9960742; doi:10.3390/ma16041387)
Supplement: Supplementary file 1 [file materials-16-01387-s001.zip]

Archive with 1 entries (1 files):
- materials-2190617-supplementary.pdf
